# Supplementary material for: Thioxanthone-Based Siloxane Photosensitizer for Cationic/Radical Photopolymerization and Photoinduced Sol–Gel Reactions
Source: Molecules. 2024 Jan 3;29(1):255. doi: 10.3390/molecules29010255 (PMC10780806; doi:10.3390/molecules29010255)
Supplement: Supplementary file 1 [file molecules-29-00255-s001.zip]

Archive with 1 entries (1 files):
- molecules-2751771-supplementary.pdf
